# Supplementary material for: Genome and metabolic network of “Candidatus Phaeomarinobacter ectocarpi” Ec32, a new candidate genus of Alphaproteobacteria frequently associated with brown algae
Source: Front Genet. 2014 Jul 25;5:241. doi: 10.3389/fgene.2014.00241 (PMC4110880; doi:10.3389/fgene.2014.00241)
Supplement: Data sheet 3 — Summary of manually annotated transporters and CAZYmes. [file DataSheet3.XLSX]

## Sheet: Transporters
Locus	Transporter family	Annotation
Primary Active Transporters (76)
				Definition of transporter families
Phect16	ABC	ABC transporter, permease component		VIC: The Voltage-gated Ion Channel Superfamily
Phect17	ABC	Nod factor export ATP-binding protein I		OMR: The Outer Membrane Receptor Family
Phect79	ABC	ABC transporter, periplasmic substrate-binding protein		MgtE: The Mg2+ Transporter-E Family
Phect80	ABC	ABC transporter, periplasmic substrate-binding protein		Mot-Exb: The H+- or Na+-translocating Bacterial Flagellar Motor/ExbBD Outer Membrane Transport Energizer Superfamily
Phect109	ABC	Toluene tolerance family protein		BBP2: The Putative Beta-Barrel Porin-2 Family
Phect364	ABC	ABC transporter, periplasmic substrate-binding protein, putative		Amt: The Ammonia Channel TransporterFamily
Phect365	ABC	ATPase component of ABC transporter system		MscS: The Small Conductance Mechanosensitive Ion ChannelFamily
Phect366	ABC	ABC transporter permease protein		CPA1: The Monovalent Cation:Proton Antiporter-1 Family
Phect396	ABC	Cobalamin import ATP-binding protein		OmpW: The Bacterial Porin, OmpW Family
Phect397	ABC	Vitamin B12 ABC transporter, permease component BtuC		FNT: The Formate-Nitrite Transporter Family
Phect398	ABC	Vitamin B12 ABC transporter B12-binding component BtuF		OOP: The OmpA-OmpF Porin Family
Phect486	ABC	Toluene tolerance family protein		MIT: The CorA Metal Ion Transporter Family
Phect487	ABC	ABC transporter ATPase subunit		OmpIP: The Outer Membrane Protein Insertion Porin (Bam Complex) Family
Phect715	ABC	ABC transporter, permease/ATP-binding protein		LPS-EP: The Outer Membrane Lipopolysaccharide Export Porin Family
Phect771	ABC	HlyD family secretion protein		OMF: The Outer Membrane Factor Family
Phect772	ABC	Toxin secretion ATP-binding protein		OMA: The Outer Membrane Auxiliary Protein Family
Phect773	ABC	ABC-type multidrug transport system		CrcB: The Camphor Resistance Family
Phect824	ABC	ABC-type antimicrobial peptide transport system, permease component		RND: The Resistance-Nodulation-Cell Division Superfamily
Phect825	ABC	ABC transporter ATPase		DASS: The Divalent Anion:Na+ Symporter Family
Phect835	ABC	Toluene tolerance protein, Ttg2 family		AGCS: The Alanine or Glycine:Cation Symporter Family
Phect929	Sec	Protein translocase subunit SecA		MFS: The Major Facilitator Superfamily
Phect1013	ABC	ABC transporter ATPase and permease component		MOP: The Multidrug/Oligosaccharidyl-lipid/Polysaccharide Flippase Superfamily
Phect1198	ABC	ABC-type multidrug transport system, permease component		DAACS: The Dicarboxylate/Amino Acid:Cation (Na+ or H+) Symporter Family
Phect1199	ABC	ABC transporter, ATP-binding protein		DMT: The Drug/Metabolite Transporter Superfamily
Phect1206	ABC	ABC-type multidrug transport system, permease component		CaCA: The Ca2+:Cation Antiporter Family
Phect1207	ABC	ABC-type multidrug transport system, ATPase component		GPH: The Glycoside-Pentoside-Hexuronide :Cation Symporter Family
Phect1208	ABC	putative efflux pump membrane fusion protein		TonB: The TonB-ExbB-ExbD/TolA-TolQ-TolR Family of Auxiliary Proteins for Energization of Outer Membrane Receptor (OMR)-mediated Active Transport
Phect1324	ABC	ABC transporter involved in cytochrome c biogenesis CcmB subunit		TRAP-T: The Tripartite ATP-independent Periplasmic Transporter Family
Phect1325	ABC	Cytochrome c biogenesis ATP-binding export protein CcmA		SulP: The Sulfate Permease Family
Phect1334	ABC	ABC transporter ATP-binding protein		BASS: The Bile Acid:Na Symporter Family
Phect1340	ABC	ABC transporter, permease protein, putative		AEC: The Auxin Efflux Carrier Family
Phect1341	ABC	ABC transporter ATP-binding protein		CPA2: The Monovalent Cation:Proton Antiporter-2 Family
Phect1684	ABC	Binding-protein-dependent transport systems inner membrane component		Trk: The K+ Transporter Family
Phect1685	ABC	Inner membrane ABC transporter permease protein		TSUP: The Putative 4-Toluene Sulfonate Uptake Permease Family
Phect1734	ABC	ABC transporter ATP-binding protein		SSS: The Solute:Sodium Symporter Family
Phect1872	ABC	ABC_transporter_ATP-binding_protein		PSE: The Putative Sulfate Exporter Family
Phect1895	ABC	Phosphate-binding protein PstS		TDT: The Tellurite-resistance/Dicarboxylate Transporter Family
Phect1897	ABC	Phosphate transport system permease protein PstC (TC_3.A.1.7.1)		RhtB: The Resistance to Homoserine/Threonine Family
Phect1898	ABC	Phosphate transport system permease protein PstA (TC_3.A.1.7.1)		SBT: The Na+-dependent Bicarbonate Transporter Family
Phect1899	ABC	Phosphate transport ATP-binding protein PstB (TC_3.A.1.7.1)		CHR: The Chromate Ion Transporter Family
Phect1903	ABC	ABC-type multidrug transport system, permease		NicO: The Nickel/cobalt Transporter Family
Phect1945	ABC	ABC-type transporter protein, periplasmic component		AbgT: The p-Aminobenzoyl-glutamate Transporter Family
Phect2107	ABC	ABC transporter periplasmic spermidine putrescine-binding protein PotD (TC 3.A.1.11.1)		CPA3: The Monovalent Cation (K+ or Na+):Proton Antiporter-3 Family
Phect2108	ABC	Spermidine Putrescine ABC transporter permease component potC (TC 3.A.1.11.1)		APC: The Amino Acid-Polyamine-Organocation Superfamily
Phect2109	ABC	Spermidine Putrescine ABC transporter permease component PotB (TC 3.A.1.11.1)		NSS: The Neurotransmitter:Sodium Symporter Family
Phect2110	ABC	Spermidine/putrescine-binding_periplasmic_protein		ABC: The ATP-binding Cassette Superfamily
Phect2111	ABC	Putrescine transport ATP-binding protein PotA (TC 3.A.1.11.1)		Sec: The General Secretory Pathway Family
Phect2113	ABC	ABC transporter, ATP-binding protein		NDH: The H+ or Na+-translocating NADH Dehydrogenase Family
Phect2116	ABC	Ferric iron ABC transporter, iron-binding protein		M+-PPase: The H+, Na+-translocating PyrophosphataseFamily
Phect2117	ABC	Ferric iron ABC transporter permease protein		Man: The PTS Mannose-Fructose-Sorbose Family
Phect2457	ABC	ABC-type nitrate/sulfonate/bicarbonate transport system, permease component		MPA1: The Cytoplasmic Membrane-Periplasmic Auxiliary-1 Protein with Cytoplasmic (C) Domain (MPA1-C or MPA1 C) Family
Phect2458	ABC	ABC-type nitrate/sulfonate/bicarbonate transport system, ATPase component		MgtC: The Putative Mg2+ Transporter-C Family
Phect2459	ABC	ABC-type nitrate/sulfonate/bicarbonate transport systems, periplasmic components		HCC: The HlyC/CorC Family of Putative Transporters
Phect2559	ABC	Metal ABC transporter permeas
Phect2648	ABC	ATP-binding cassette transporter nucleotide-binding domain
Phect2649	ABC	Probable ABC transporter permease protein
Phect2676	ABC	ABC transporter ATP-binding protein
Phect2691	NDH	NADH:ubiquinone oxidoreductase 17.2 kD subunit
Phect2691	ABC	ABC-type transport system involved in resistance to organic solvents periplasmic component
Phect2778	ABC	Lipoprotein releasing system transmembrane protein LolC
Phect2779	ABC	Lipoprotein releasing system ATP-binding protein LolD
Phect2916	ABC	ABC transporter periplasmic substrate-binding protein
Phect2961	ABC	Zinc ABC transporter, periplasmic-binding protein ZnuA
Phect2963	ABC	Zinc ABC transporter, ATP-binding protein ZnuC
Phect2964	ABC	High-affinity zinc uptake system membrane protein ZnuB
Phect3008	ABC	Ferric iron ABC transporter ATP-binding protein
Phect3034	ABC	Glycine/betaine ABC transporter periplasmic protein
Phect3035	ABC	Glycine betaine transport system permease protein
Phect3036	ABC	Glycine betaine/L-proline transport ATP-binding protein
Phect3050	ABC	General L-amino acid transport ATP-binding protein
Phect3051	ABC	General L-amino acid transport system permease protein
Phect3052	ABC	General L-amino acid transport system permease protein
Phect3053	ABC	General L-amino acid-binding periplasmic protein
Phect3055	ABC	Molybdenum ABC transporter periplasmic molybdenum-binding protein ModA (TC 3.A.1.8.1)
Phect3056	ABC	Molybdenum transport system permease protein
Phect3129	M+-PPase	K(+)-insensitive pyrophosphate-energized proton pump
Energy converting NADH:quinone oxidoreductase (complex I) (14)
Phect2755	NDH	NADH ubiquinone oxidoreductase chain A
Phect2756	NDH	NADH ubiquinone oxidoreductase chain B
Phect2757	NDH	NADH ubiquinone oxidoreductase chain C
Phect2758	NDH	NADH ubiquinone oxidoreductase chain D
Phect2759	NDH	NADH ubiquinone oxidoreductase chain E
Phect2760	NDH	NADH ubiquinone oxidoreductase chain F
Phect2761	NDH	NADH ubiquinone oxidoreductase chain G
Phect2762	NDH	NADH ubiquinone oxidoreductase chain H
Phect2763	NDH	NADH ubiquinone oxidoreductase chain I
Phect2764	NDH	NADH ubiquinone oxidoreductase chain J
Phect2765	NDH	NADH ubiquinone oxidoreductase chain K
Phect2766	NDH	NADH ubiquinone oxidoreductase chain L
Phect2767	NDH	NADH ubiquinone oxidoreductase chain M
Phect2768	NDH	NADH ubiquinone oxidoreductase chain N
Channels/Pores (30)
Phect275	VIC	Ion transport protein
Phect399	OMR	Outer membrane vitamin B12 receptor BtuB
Phect506	MgtE	Mg/Co/Ni transporter MgtE
Phect507	MgtC	Mg(2+) transport ATPase protein C
Phect692	Mot-Exb	Biopolymer transport protein ExbD/TolR
Phect693	Mot-Exb	MotA/TolQ/ExbB proton channel family protein
Phect882	BBP2	Putative porin
Phect1285	Amt	Ammonium transporter/integral membrane sensor signal transduction histidine kinase
Phect1483	MscS	Small-conductance mechanosensitive channel
Phect1523	Amt	Putative ammonium transporter, marine subtype
Phect1524	Amt	ammonium transporter
Phect1681	CPA1	Na(+)/H(+) antiporter
Phect1710	VIC	Ion transport protein
Phect1976	OmpW	putative porin
Phect2114	FNT	Formate/nitrite transporter
Phect2158	OOP	putative outer membrane lipoprotein
Phect2180	MscS	Mechanosensitive ion channel MscS
Phect2315	MIT	Metal ion MIT-family transporter
Phect2444	MscS	Mechanosensitive ion channel
Phect2642	OmpIP	putative porin
Phect2670	LPS-EP	Organic solvent tolerance protein
Phect2671	LPS-EP	Permease, YjgP/YjgQ family
Phect2672	LPS-EP	Permease YjgP/YjgQ family protein
Phect2790	OmpIP	Outer membrane protein assembly factor BamA
Phect2909	MscS	Small-conductance mechanosensitive channel
Phect3029	OMF	Type I secretion outer membrane protein TolC precursor
Phect3118	OMA	Polysaccharide export protein
Phect3127	OmpIP	Outer membrane lipoprotein OmlA
Phect3260	MgtE	Mg/Co/Ni transporter MgtE / CBS domain
Phect3268	CrcB	Putative fluoride ion transporter CrcB
Secondary transporters (95)
Phect26	RND	RND superfamily exporter
Phect43	DASS	Sodium-dependent dicarboxylate transporter
Phect70	AGCS	Sodium/alanine symporter
Phect111	MFS	Uncharacterized MFS-type transporter
Phect135	MFS	MFS transporter
Phect140	MOP	Multidrug-efflux transporter
Phect176	RND	COG0841, Cation/multidrug efflux pump
Phect177	RND	multidrug efflux system transporter
Phect208	MFS	MFS/sugar transport family protein
Phect229	MFS	MFS/sugar transport family protein
Phect230	MFS	MFS/sugar transport family protein
Phect272	MFS	Multidrug-efflux transporter
Phect370	DAACS	Proton/sodium-glutamate symport protein
Phect372	MFS	Probable 3-phenylpropionic acid transporter
Phect477	DMT	Permease of the drug/metabolite transporter superfamily
Phect478	DMT	Permease of the drug/metabolite transporter superfamily
Phect565	CaCA	Sodium/calcium exchanger protein
Phect578	DMT	Drug/Metabolite Exporter
Phect579	DMT	Drug/Metabolite Exporter
Phect593	GPH	Sugar/Na+(H+) simporter
Phect681	DMT	Permease of the drug/metabolite transporter (DMT) superfamily
Phect689	TonB	Peptidoglycan-associated lipoprotein
Phect690	TonB	Protein TolB
Phect757	MFS	Multidrug-efflux transporter
Phect775	MFS	MFS transporter
Phect791	TRAP-T	TRAP transporter solute receptor, TAXI family
Phect792	TRAP-T	Putative TRAP transporter large permease protein
Phect823	RND	Efflux transporter, RND family, MFP subunit
Phect903	SulP	Putative sulfate transporter
Phect930	MFS	Major facilitator superfamily MFS_1
Phect931	MFS	Major facilitator superfamily MFS_1
Phect945	HCC	Transporter associated domain
Phect976	MFS	Major facilitator superfamily MFS_1
Phect977	BASS	Sodium-dependent transporter
Phect1023	AEC	putative Auxin Efflux Carrier
Phect1175	RND	RND family efflux transporter, MFP subunit
Phect1176	RND	Uncharacterized transporter
Phect1177	RND	Putative exporter of RND superfamily
Phect1187	RND	NodT family RND transporter
Phect1336	CPA2	Na(+)/H(+) antiporter
Phect1353	DMT	drug/metabolite transporter
Phect1354	DMT	drug/metabolite transporter
Phect1451	MFS	Major facilitator superfamily MFS_1
Phect1452	MFS	Major facilitator superfamily MFS_1
Phect1453	MFS	Major facilitator superfamily MFS_1
Phect1462	MFS	Permease of the major facilitator superfamily
Phect1909	RND	Efflux transporter, RND family, MFP subunit
Phect1910	RND	RND multidrug efflux transporter, Acriflavin resistance protein
Phect1912	Trk	Trk system potassium uptake protein
Phect1954	TSUP	Sulfite exporter
Phect1977	SSS	Acetate permease ActP (cation/acetate symporter)
Phect2067	PSE	Putative Sulfate Exporter
Phect2092	MFS	Major facilitator superfamily MFS_1
Phect2131	TDT	Tellurite-resistance/Dicarboxylate Transporter (TDT) family protein
Phect2294	RhtB	Putative amino acid efflux protein
Phect2427	SBT	Na+-dependent Bicarbonate Transporter
Phect2446	CHR	Chromate transport protein ChrA
Phect2504	RND	RND multidrug efflux transporter Acriflavin resistance protein
Phect2505	RND	Probable Co/Zn/Cd efflux system membrane fusion protein
Phect2515	TSUP	putative sulfate transporter
Phect2555	DMT	Protein RarD. Involved in antibiotic resistance
Phect2563	RND	Probable RND efflux transporter
Phect2564	RND	Efflux transporter, RND family, MFP subunit
Phect2567	RND	RND transporter
Phect2862	Trk	Trk system potassium uptake protein TrkA
Phect2863	Trk	Potassium uptake protein TrkH
Phect2869	MFS	MFS/sugar transport family protein
Phect2892	RND	Efflux transporter, RND family, MFP subunit
Phect2893	RND	Cation/multidrug efflux pump
Phect2960	NicO	Putative transporter, NiCoT family
Phect2965	AbgT	pAminobenzoyl-glutamate transport protein
Phect2968	NicO	High-affinity nickel-transporter
Phect2997	RND	Protein-export membrane protein SecF (TC 3.A.5.1.1)
Phect2998	RND	Protein-export membrane protein SecD (TC 3.A.5.1.1)
Phect2999	RND	Preprotein translocase subunit YajC (TC 3.A.5.1.1)
Phect3041	MFS	MFS/sugar transport protein
Phect3069	CPA3	Na+/H+ ion antiporter subunit
Phect3070	CPA3	Multiple resistance and pH regulation protein F protein
Phect3071	CPA3	Na(+) H(+) antiporter subunit G
Phect3072	CPA3	monovalent cation/H+ antiporter subunit B
Phect3073	CPA3	Multisubunit Na+/H+ antiporter MnhB subunit
Phect3074	CPA3	monovalent cation/H+ antiporter subunit C
Phect3075	CPA3	monovalent cation/H+ antiporter subunit D
Phect3076	CPA3	Monovalent cation/H+ antiporter
Phect3078	CPA3	Monovalent cation/H+ antiporter
Phect3117	MPA1	Putative Polysaccharide biosynthesis, transport Protein
Phect3164	DASS	Na+ Symporter Family protein
Phect3166	TRAP-T	Alpha-keto acid-binding periplasmic protein TakP
Phect3167	TRAP-T	TRAP dicarboxylate transporter DctQ subunit
Phect3168	TRAP-T	TRAP dicarboxylate transporter, DctM subunit
Phect3189	APC	Amino acid permease
Phect3196	NSS	Sodium Symporter Family protein
Phect3211	AEC	putative Auxin Efflux Carrier
Phect3215	MFS	Major facilitator superfamily MFS_1
Phect3222	MFS	Transporter MFS superfamily
Group Translocators (2)
Phect1858	Man	Phosphocarrier protein nitrogen regulation associated
Phect1859	Man	PTS system permease (IIAMan) nitrogen regulatory IIA protein

## Sheet: CAZYs
Locus	Refined annotation	EC number	Closest characterized homologue
Glycoside hydrolases (GH)
Phect3011	Beta-N-acetylhexosaminidase, family GH3	3.2.1.52	beta-N-acetylhexosaminidase. Glycosyl Hydrolase family 3 (34%), gb|ABD81050, Saccharophagus degradans 2-40, family GH3
Phect2408	Glycoside hydrolase, family GH5	3.2.1.-	None
Phect3079	Alpha amylase, family GH13	3.2.1.1	oligo-1,6-glucosidase (42%), gb|BAB18518, Bacillus flavocaldarius, family GH13
Phect47	Trehalase, family GH15	3.2.1.-	glucoamylase (32%), gb|ABC67273, Streptomyces hygroscopicus subsp. limoneus, family GH15
Phect2255	Lytic transglycosylase catalytic, family GH23	4.2.2.n1	soluble lytic transglycosylase (41%), gb|AAA24634, Escherichia coli, family GH23
Phect3188	Lytic transglycosylase catalytic, family GH23	4.2.2.n1	soluble lytic transglycosylase (40%), gb|AAA24634, Escherichia coli, family GH23
Phect1478	Alpha-L-fucosidase, family GH29	3.2.1.51	alpha-L-fucosidase, putative (37%), gb|AAD35394, Thermotoga maritima MSB8, family GH29
Phect2482	Chitosanase precursor, family GH46	3.2.1.132	chitosanase precursor (32%), gb|ACX55932, Bacillus subtilis, family GH46
Phect1571	Peptidoglycan lytic transglycosylase, family GH102	3.2.1.-	genome-derived Neisserial antigen 33 (33%), gb|AAW90656, Neisseria gonorrhoeae FA 1090, family GH102
Phect832	Lytic murein transglycosylase, family GH103	3.2.1.-	membrane-bound lytic transglycosylase precursor (33%), gb|AAB60060, Escherichia coli, family GH103
Glycosyltransferases (GT)
Phect3108	Glycosyltransferase, family GT1	2.4.-.-	glycosyltransferase (34%), gb|AAD12163, Streptomyces fradiae, family GT1
Phect105	Glycosyltransferase, family GT2	2.4.1.-	glycosyl transferase (30%), gb|AAM73205, Chlorobium tepidum TLS, family GT2
Phect1460	Glycosyltransferase, family GT2	2.4.1.-	undecaprenyl phosphate-L-Ara4FN transferase (32%), gb|AAC75314, Escherichia coli str. K-12 substr. MG1655, family GT2
Phect1921	Glycosyltransferase, family GT2	2.4.-.-	all4933 (27%), gb|BAB76632, Nostoc sp. PCC 7120, family GT2
Phect2252	Glycosyltransferase, family GT2, family GT2	2.4.-.-	glycosyl transferase (37%), gb|AAA68012, Neisseria gonorrhoeae, family GT2
Phect2573	dTDP-Rha:a-D-GlcNAc-diphosphoryl polyprenol, a-3-L-rhamnosyl transferase, family GT2	2.4.1.289	dTDP-Rha:a-D-GlcNAc-diphosphoryl polyprenol, a-3-L-rhamnosyl transferase (32%), gb|AAF04375, Mycobacterium smegmatis str. MC2 155, family GT2
Phect385	Glycosyltransferase, family GT4	2.4.-.-	None
Phect836	Mannose-1-phosphate guanylyltransferase/mannose-6-phosphate isomerase, family GT4	2.7.7.13/2.7.7.22/5.3.1.8	None
Phect847	Glycosyltransferase, family GT4	2.4.-.-	None
Phect852	Glycosyltransferase, family GT4	2.4.-.-	None
Phect854	Glycosyltransferase, family GT4	2.4.-.-	None
Phect856	Glycosyltransferase, family GT4	2.4.-.-	None
Phect864	Glycosyltransferase, family GT4	2.4.-.-	None
Phect782	Alpha-D-mannose-alpha(1-6)phosphatidyl myo-inositol monomannoside transferase, family GT4	2.4.-.-	alpha-D-mannose-alpha(1-6)phosphatidyl myo-inositol monomannoside transferase (30%), gb|AAC63250, Mycobacterium tuberculosis H37Rv, family GT4
Phect870	Glycosyltransferase, family GT4	2.4.-.-	hypothetical protein RVBD_3032 (30%), gb|AFN51020, Mycobacterium tuberculosis H37Rv, family GT4
Phect1080	Alpha-D-QuiNAc alpha-1,3-galactosyltransferase, family GT4	2.4.1.-	galactosyl transferase (28%), gb|AAC98419, Klebsiella pneumoniae, family GT4
Phect1084	Glycosyltransferase, family GT4	2.4.-.-	wbcN (31%), gb|CAA87702, Yersinia enterocolitica, family GT4
Phect1085	Glycosyltransferase, family GT4	2.4.-.-	wbcN (32%), gb|CAA87702, Yersinia enterocolitica, family GT4
Phect1721	Glycosyltransferase, family GT4	2.4.-.-	AGR_C_1178p (26%), gb|AAK86469, Agrobacterium tumefaciens str. C58, family GT4
Phect2290	Glycosyltransferase, family GT4	2.4.-.-	glycosyl transferase family 4 (31%), gb|ABO88293, Aeromonas salmonicida subsp. salmonicida A449, family GT4
Phect3119	Glycosyltransferase, family GT4	2.4.-.-	WciS (27%), gb|AAK20702, Streptococcus pneumoniae, family GT4
Phect1720	Heptosyltransferase, family GT9	2.4.-.-	LPS-heptosyl-2-transferase (35%), gb|AAC44079, Neisseria meningitidis, family GT9
Phect2289	Glycosyltransferase, family GT9	2.4.-.-	None
Phect2796	Lipid-A-disaccharide synthase, family GT19	2.4.1.182	lipid A disaccharide synthase (43%), gb|AAB08611, Escherichia coli, family GT19
Phect46	Alpha,alpha-trehalose-phosphate synthase (UDP-forming), family GT20	2.4.1.15	trehalose-6-phosphate synthase protein (48%), gb|ABC89297, Rhizobium etli CFN 42, family GT20
Phect465	N-acetylglucosaminyl transferase, family GT28	2.4.1.227	N-acetylglucosaminyl transferase (31%), gb|AAC73201, Escherichia coli str. K-12 substr. MG1655, family GT28
Phect2189	3-deoxy-D-manno-octulosonic-acid transferase, family GT30	2.4.99.13-15	3-deoxy-D-manno-octulosonic-acid transferase (36%), gb|AAN82893, Escherichia coli CFT073, family GT30
Phect9	Penicillin-binding protein 1A, family GT51	2.4.1.129	penicillin-binding protein (42%), gb|ABV91891, Dinoroseobacter shibae DFL 12, family GT51
Phect32	Monofunctional biosynthetic peptidoglycan transglycosylase, family GT51	2.4.1.129	ORF_f242 (41%), gb|AAA58010, Escherichia coli str. K-12 substr. MG1655, family GT51
Phect2462	Glycosyltransferase, family GT51	2.4.1.129	penicillin-binding protein (39%), gb|ABV91891, Dinoroseobacter shibae DFL 12, family GT51
Phect2705	Glycosyltransferase, family GT51	2.4.-.-	CG Site No.484; alternate name ponA (34%), gb|AAA58193, Escherichia coli str. K-12 substr. MG1655, family GT51
Phect898	Glycosyltransferase, family GT83	2.4.-.-	RgtA (29%), gb|ABC02169, Rhizobium leguminosarum, family GT83
Phect2537	4-amino-4-deoxy-L-arabinose transferase, family GT83	2.4.2.-	4-amino-4-deoxy-L-arabinose transferase (29%), gb|BAE76674, Escherichia coli str. K12 substr. W3110, family GT83
Phect1191	Glycosyltransferase, family GTnc	2.4.-.-	None
Carbohydrate esterases (CE)
Phect350	Polysaccharide deacetylase, family CE4	3.5.1.-	None
Phect1064	Peptidoglycan GlcNAc deacetylase, family CE4	3.5.1.-	Peptidoglycan GlcNAc deacetylase (33%), gb|AAL00137, Streptococcus pneumoniae R6, family CE4
Phect3110	Carbohydrate esterase, family CE4	3.5.1.-	None
Phect2867	Carbohydrate esterase, family CE13	3.1.1.-	pectin acetylesterase (25%), gb|ADR82372, Populus trichocarpa, family CE13
Phect1312	Carbohydrate esterase, family CE14	3.5.1.-	diacetylchitobiose deacetylase (25%), gb|BAD29713, Thermococcus kodakarensis, family CE14
Polysaccharide lyases (PL)
Phect1448	Polysaccharide lyase, family PLnc	4.2.2.-	None
Carbohydrate-binding module (CBM)
Phect2558	CBM50-containing protein, family CBM50		None
Phect2704	CBM50-containing protein, family CBM50		None
Phect3001	CBM50-containing protein, family CBM50		morphogenesis protein B (35%), gb|AAA88492, Bacillus phage PZA, family CBM50
Auxiliary activities (AA)
Phect152	Copper resistance protein A, family AAnc	1.10.3.-	dihydrogeodin oxidase (26%), gb|BAA08486, Aspergillus terreus, family AA1
Phect183	Choline dehydrogenase, family AA3	1.1.99.1	ecdysone oxidase (32%), gb|AEM17059, Bombyx mori, family AA3
Phect2017	Catalase/peroxidase HPI, family AA2	1.11.1.21	peroxidase/catalase HPI (57%), gb|AAV46121, Haloarcula marismortui ATCC 43049, family AA2
