# Supplementary material for: Genome and metabolic network of “Candidatus Phaeomarinobacter ectocarpi” Ec32, a new candidate genus of Alphaproteobacteria frequently associated with brown algae
Source: Front Genet. 2014 Jul 25;5:241. doi: 10.3389/fgene.2014.00241 (PMC4110880; doi:10.3389/fgene.2014.00241)
Supplement: Data sheet 4 — CAZYmes in “Ca. Phaeomarinobacter ectocarpi” and phylogenetically closely related Alphaproteobacteria. The total number of genes per family is indicated for each CAZY class. A stronger red background indicates a higher number of genes. [file DataSheet4.XLSX]

## Sheet: CAZY Rhizobiales
Data sheet 4. Statistics of the carbohydrate active enzymes (CAZYmes) in Phaeomarinobacter and phylogenetically close Rhizobiales. The total number of genes per family is indicated for each CAZY class. A stronger red background indicates a higher number of genes.
Glycoside hydrolases (GH)
	GH1	GH2	GH3	GH4	GH5	GH8	GH9	GH10	GH13	GH15	GH17	GH18	GH20	GH23	GH24	GH25	GH28	GH29	GH31	GH33	GH42	GH43	GH46	GH63	GH73	GH77	GH84	GH88	GH94	GH102	GH103	GH105	GH108	GHnc	Sum	Nb families
Phaeomarinobacter ectocarpii	0	0	1	0	1	0	0	0	1	1	0	0	0	2	0	0	0	1	0	0	0	0	1	0	0	0	0	0	0	1	1	0	0	0	10	9
Parvibaculum lavamentivorans	0	0	1	1	1	0	0	0	7	1	2	0	0	10	0	0	0	0	0	0	1	0	1	0	0	1	1	0	0	1	1	0	0	0	29	13
Pelagibacterium halotolerans	1	1	3	1	0	1	0	0	4	0	0	0	1	3	1	2	1	0	0	0	0	2	0	1	0	0	0	1	0	0	2	1	1	0	27	17
Rhodomicrobium vannielii	0	0	4	0	0	0	0	1	2	3	0	1	0	3	0	0	0	0	1	0	0	0	0	0	0	1	0	0	1	1	5	0	0	1	24	12
Hyphomicrobium denitrificans 1NES1	0	0	2	0	0	0	0	0	0	2	0	0	0	3	1	0	0	0	0	1	0	0	0	0	2	0	0	0	0	1	3	0	1	2	18	10
Hyphomicrobium denitrificans ATCC 51888	0	0	3	0	0	0	0	0	0	1	0	0	0	1	1	0	0	0	0	1	0	0	0	0	2	0	0	0	0	1	3	0	3	1	17	10
Hyphomicrobium nitrativorans NL23	0	0	1	0	0	0	1	0	0	1	0	1	0	1	1	0	0	0	0	0	0	0	1	0	2	0	0	0	0	1	3	0	1	1	15	12
Hyphomicrobium sp. MC1	0	0	2	0	2	0	0	0	0	1	0	0	0	1	2	0	0	0	0	1	0	0	0	0	1	0	0	0	0	1	3	0	1	1	16	11
Glycosyltransferases (GT)
	GT1	GT2	GT4	GT5	GT8	GT9	GT19	GT20	GT21	GT25	GT26	GT28	GT30	GT35	GT41	GT51	GT73	GT83	GTnc	Sum	Nb families
Phaeomarinobacter ectocarpii	1	5	15	0	0	2	1	1	0	0	0	1	1	0	0	4	0	2	1	34	11
Parvibaculum lavamentivorans	0	8	8	0	0	2	1	1	0	0	0	1	1	0	0	4	0	0	0	26	8
Pelagibacterium halotolerans	2	6	5	1	0	0	1	1	0	0	0	1	0	1	0	4	0	1	0	23	10
Rhodomicrobium vannielii	0	14	20	1	1	0	1	2	1	2	1	1	1	1	0	5	0	2	4	57	15
Hyphomicrobium denitrificans 1NES1	0	16	17	0	1	0	1	2	3	1	1	1	1	0	1	5	1	2	0	53	14
Hyphomicrobium denitrificans ATCC 51888	0	9	16	0	0	0	1	1	3	1	1	1	1	0	1	6	0	1	0	42	12
Hyphomicrobium nitrativorans NL23	0	8	11	0	0	0	1	1	0	0	1	1	1	0	1	4	0	0	0	29	9
Hyphomicrobium sp. MC1	2	22	16	0	0	0	1	1	3	0	1	1	1	0	1	5	0	3	2	59	13
Carbohydrate esterases (CE)
	CE1	CE4	CE9	CE11	CE13	CE14	CEnc	Sum	Nb families
Phaeomarinobacter ectocarpii	0	3	0	0	1	1	0	5	3
Parvibaculum lavamentivorans	0	2	0	1	0	0	1	4	3
Pelagibacterium halotolerans	2	2	1	1	0	1	0	7	5
Rhodomicrobium vannielii	0	4	1	1	0	0	0	6	3
Hyphomicrobium denitrificans 1NES1	0	4	0	1	0	1	0	6	3
Hyphomicrobium denitrificans ATCC 51888	0	3	0	1	0	0	0	4	2
Hyphomicrobium nitrativorans NL23	0	4	0	1	0	0	0	5	2
Hyphomicrobium sp. MC1	0	4	0	1	0	0	0	5	2
Polysaccharide lyases (PL)
	PLnc
Phaeomarinobacter ectocarpii	1
Parvibaculum lavamentivorans	0
Pelagibacterium halotolerans	0
Rhodomicrobium vannielii	0
Hyphomicrobium denitrificans 1NES1	0
Hyphomicrobium denitrificans ATCC 51888	0
Hyphomicrobium nitrativorans NL23	0
Hyphomicrobium sp. MC1	0
Carbohydrate-binding module (CBM)
	CBM48	CBM50	Sum	Nb families
Phaeomarinobacter ectocarpii	0	3	3	1
Parvibaculum lavamentivorans	3	3	6	2
Pelagibacterium halotolerans	2	2	4	2
Rhodomicrobium vannielii	2	0	2	1
Hyphomicrobium denitrificans 1NES1	0	3	3	1
Hyphomicrobium denitrificans ATCC 51888	0	1	1	1
Hyphomicrobium nitrativorans NL23	0	2	2	1
Hyphomicrobium sp. MC1	0	1	1	1
Auxiliary activities (AA)
	AA1	AA3	AA2	AA6	AAnc	Sum	Nb families
Phaeomarinobacter ectocarpii	1	1	1	0	0	3	3
Parvibaculum lavamentivorans	1	3	0	1	0	5	3
Pelagibacterium halotolerans	0	0	0	0	0	0	0
Rhodomicrobium vannielii	0	0	0	0	0	0	0
Hyphomicrobium denitrificans 1NES1	2	0	0	1	1	4	3
Hyphomicrobium denitrificans ATCC 51888	0	0	0	0	0	0	0
Hyphomicrobium nitrativorans NL23	0	0	0	0	0	0	0
Hyphomicrobium sp. MC1	0	0	0	0	0	0	0
